# Supplementary material for: Long-term outcomes of radiofrequency ablation vs. partial nephrectomy for cT1 renal cancer: A meta-analysis and systematic review
Source: Front Surg. 2023 Jan 6;9:1012897. doi: 10.3389/fsurg.2022.1012897 (PMC9852310; doi:10.3389/fsurg.2022.1012897)
Supplement: Supplementary file 1 [file Table1.xlsx]

## Sheet: All patients
Study	PMID	year_of publication	first_author	study_location	type_of_cancer	stage_of_NSCLC	study_design	type_of_ablation	ablation_approach	Navigation_of_ablation	surgery_approach	total_sample_size	surgery_sample_size	ablation_sample_size	average_age	ablation_follow_up	surgery_follow_up	No_of_P_surgery	surgery_sample_size	No_of_P_ablation	ablation_sample_size	hr_of_pfs_obtained_by_km_curve	hr_of_pfs	llhr_of_pfs	ulhr_of_pfs	hr_of_css_obtained_by_km_curve	hr_of_css	llhr_of_css	ulhr_of_css	hr_of_os_obtained_by_km_curve	hr_of_os	llhr_of_os	ulhr_of_os	major_complication_of_control_group	major_complication_of_experimental_group
2012 Olweny	22257424	2012	Ephrem O Olweny	USA	RCC	T1a	retrospective	RFA	percutaneous or laparoscopic	CT	open or laparoscopic	74	37	37	<60	66	61	6	37	4	37	No	0.78	0.21	2.94	Yes	1	0.01	99.99	Yes	1	0.01	99.99
2015 Chang[a]	25106899	2015	Xiaofeng Chang	China	RCC	T1b	retrospective	RFA	percutaneous or laparoscopic	ultrasound	open or laparoscopic	56	29	27	>60	71	73	3	29	2	27	No	1.77	0.06	51.9	Yes	1	0.12	8.52	Yes	1.04	0.11	9.76	2	3
2015 Chang[b]	25556579	2015	Xiaofeng Chang	China	RCC	T1a	retrospective	RFA	percutaneous or laparoscopic	ultrasound	open or laparoscopic	90	45	45	<60	69	67	3	45	4	45	No	0.766	0.197	2.984	Yes	1	0.02	52	Yes	0.86	0.04	16.7	2	1
2016 Ji	26780439	2016	Changwei Ji	China	RCC	T1a	retrospective	RFA	laparoscopic	ultrasound	laparoscopic	179	74	105	>60	82	78	2	74	3	105	No	1.04	0.06	18.55	Yes	1	0.01	99.99	Yes	1.09	0.15	7.61	1	1
2017 Liu	28408296	2017	Ning Liu	China	RCC	T1a/T1b	retrospective	RFA	percutaneous	ultrasound	open or laparoscopic	213	120	93	>60	80	77	0	120	8	93	Yes	1.7	0.71	4.06					Yes	1	0.06	16.14	4	5
2019 Park	30120758	2019	Jong Mok Park	Korea	RCC	T1a	retrospective	RFA	laparoscopic	ultrasound	open	115	53	62	<60	68	60	0	53	0	62	Yes	1	0.06	15.98	Yes	1	0.06	15.98	Yes	2.81	0.3	27.71	1	2
2019 Andrews	31060824	2019	Jack R Andrews	USA	RCC	T1a	retrospective	RFA	percutaneous	ultrasound or CT	open	1235	1055	180	>60	113	90					No	1.49	0.55	4.04	No	1.99	0.29	13.56	No	1.81	1.35	2.44
